# Supplementary material for: Stochastic ordering of complexoform protein assembly by genetic circuits
Source: PLoS Comput Biol. 2020 Jun 29;16(6):e1007997. doi: 10.1371/journal.pcbi.1007997 (PMC7351240; doi:10.1371/journal.pcbi.1007997)
Supplement: S1 Data — (XLSX) [file pcbi.1007997.s006.xlsx]

## Sheet: Figure 2
	Parallel	Cascade	Series Uncoupled	Series Coupled
Percentage of XX	0.453	0.857	0.4517	0.8358
Percentage of YY	0.4287	0.0414	0.1645	0.0103
Percentage of XY	0.1183	0.1016	0.3838	0.1539

## Sheet: Figure 3
	Parallel						Cascade						Series Uncoupled						Series Coupled
	Stochastic simulations			Deterministic solutions			Stochastic simulations			Deterministic solutions			Stochastic simulations			Deterministic solutions			Stochastic simulations			Deterministic solutions
	Percentage of XX	Percentage of YY	Percentage of XY	Percentage of XX	Percentage of YY	Percentage of XY	Percentage of XX	Percentage of YY	Percentage of XY	Percentage of XX	Percentage of YY	Percentage of XY	Percentage of XX	Percentage of YY	Percentage of XY	Percentage of XX	Percentage of YY	Percentage of XY	Percentage of XX	Percentage of YY	Percentage of XY	Percentage of XX	Percentage of YY	Percentage of XY
Translation rate constant
1e-05	0.2437	0.2488	0.5075	0.25	0.25	0.5	0.5002	0.0856	0.4142	0.478159	0.0951781	0.426663	0.2544	0.2461	0.4995	0.250025	0.249975	0.5	0.8325	0.0058	0.1617	0.83179	0.00773952	0.16047
0.0001	0.2556	0.2528	0.4916	0.25	0.25	0.5	0.3284	0.1752	0.4964	0.312898	0.194153	0.49295	0.2525	0.2528	0.4947	0.25025	0.24975	0.5	0.8386	0.0066	0.1548	0.831788	0.00773974	0.160472
0.001	0.265	0.2535	0.4815	0.25	0.25	0.5	0.3444	0.1834	0.4722	0.309006	0.197239	0.493754	0.2556	0.2584	0.486	0.252502	0.24751	0.499988	0.8408	0.0064	0.1528	0.831778	0.00774075	0.160482
0.01	0.3449	0.3229	0.3322	0.25	0.25	0.5	0.5285	0.1318	0.3397	0.397425	0.136592	0.465983	0.3127	0.2409	0.4464	0.273934	0.22716	0.498906	0.8417	0.0072	0.1511	0.832992	0.00762409	0.159384
0.1	0.453	0.4287	0.1183	0.25	0.25	0.5	0.857	0.0414	0.1016	0.556745	0.0644382	0.378817	0.4517	0.1645	0.3838	0.360931	0.15938	0.479689	0.8358	0.0103	0.1539	0.84619	0.00641832	0.147392
1	0.4759	0.5056	0.0185	0.25	0.25	0.5	0.9822	0.0056	0.0122	0.665109	0.0340248	0.300867	0.7778	0.0514	0.1708	0.501533	0.0851532	0.413314	0.8605	0.0126	0.1269	0.857795	0.00545053	0.136754
10	0.4847	0.5084	0.0069	0.25	0.25	0.5	0.9994	0.0001	0.0005	0.717029	0.0234777	0.259493	0.9227	0.0147	0.0626	0.647104	0.0382485	0.314648	0.8826	0.0175	0.0999	0.853761	0.00577722	0.140462
100	0.4928	0.5055	0.0017	0.25	0.25	0.5	0.9991	0.0008	0.0001	0.737745	0.0199033	0.242352	0.9726	0.0064	0.021	0.766999	0.0154294	0.217571	0.8868	0.0157	0.0975	0.829277	0.00798411	0.162739
1000	0.5126	0.485	0.0024	0.25	0.25	0.5	0.9991	0.0003	0.0006	0.739867	0.0195566	0.240577	0.9831	0.0027	0.0142	0.852568	0.00587581	0.141556	0.869	0.0265	0.1045	0.774099	0.0144411	0.21146
10000	0.4872	0.5119	0.0009	0.25	0.25	0.5	1	0	0	0.727527	0.0216232	0.25085	0.9958	0.001	0.0032	0.908467	0.00219631	0.0893369	0.8596	0.0236	0.1168	0.683246	0.0300721	0.286682
Export rate constant
1e-06	0.2682	0.2505	0.4813	0.25	0.25	0.5													0.2465	0.2514	0.5021	0.250796	0.249205	0.499999
1e-05	0.2663	0.2684	0.4653	0.25	0.25	0.5	0.2752	0.2428	0.482	0.253709	0.246318	0.499973	0.2516	0.2514	0.497	0.253528	0.246497	0.499975	0.253	0.2452	0.5018	0.252556	0.247457	0.499987
0.0001	0.3001	0.2832	0.4167	0.25	0.25	0.5	0.3248	0.2274	0.4478	0.262318	0.237978	0.499704	0.2802	0.2512	0.4686	0.261072	0.239168	0.49976	0.2596	0.2378	0.5026	0.258447	0.241694	0.49986
0.001	0.3305	0.3505	0.319	0.25	0.25	0.5	0.486	0.1585	0.3555	0.288201	0.214514	0.497285	0.3109	0.2409	0.4482	0.282991	0.219053	0.497956	0.2815	0.2231	0.4954	0.279893	0.221795	0.498312
0.01	0.4238	0.422	0.1542	0.25	0.25	0.5	0.7234	0.0793	0.1973	0.354619	0.163621	0.48176	0.375	0.2075	0.4175	0.333488	0.17852	0.487992	0.3518	0.1743	0.4739	0.364262	0.15718	0.478558
0.1	0.4532	0.4848	0.062	0.25	0.25	0.5	0.9296	0.0146	0.0558	0.491952	0.0891663	0.418882	0.5515	0.1214	0.3271	0.417169	0.125397	0.457434	0.5751	0.0686	0.3563	0.620562	0.045047	0.334391
1	0.4931	0.4803	0.0266	0.25	0.25	0.5	0.9809	0.0073	0.0118	0.665109	0.0340248	0.300867	0.7641	0.0594	0.1765	0.501533	0.0851532	0.413314	0.8594	0.0134	0.1272	0.857795	0.00545053	0.136754
10	0.4627	0.5203	0.017	0.25	0.25	0.5	0.9877	0.0039	0.0084	0.721465	0.0226832	0.255852	0.8608	0.0347	0.1045	0.526518	0.0752869	0.398195	0.9468	0.0044	0.0488	0.900655	0.00259809	0.0967467
100	0.4981	0.4877	0.0142	0.25	0.25	0.5	0.9894	0.0048	0.0058	0.723187	0.022379	0.254434	0.8835	0.0293	0.0872	0.527239	0.0750147	0.397747	0.9514	0.0025	0.0461	0.901813	0.00253629	0.0956506
1000	0.486	0.4998	0.0142	0.25	0.25	0.5	0.9927	0.0015	0.0058	0.723206	0.0223757	0.254419	0.8737	0.0324	0.0939	0.527246	0.0750117	0.397742	0.9485	0.0035	0.048	0.901826	0.00253561	0.0956384
10000	0.4445	0.5394	0.0161	0.25	0.25	0.5	0.982	0.0082	0.0098	0.723206	0.0223757	0.254419	0.87	0.0339	0.0961	0.527246	0.0750117	0.397742	0.9446	0.003	0.0524	0.901826	0.0025356	0.0956383
100000	0.5133	0.4715	0.0152	0.25	0.25	0.5	0.9848	0.0053	0.0099	0.723206	0.0223757	0.254419	0.8641	0.0363	0.0996	0.527246	0.0750117	0.397742	0.9544	0.0028	0.0428	0.901826	0.0025356	0.0956383
1000000	0.4924	0.4911	0.0165	0.25	0.25	0.5	0.9865	0.0054	0.0081	0.723206	0.0223757	0.254419	0.8631	0.0322	0.1047	0.527246	0.0750117	0.397742	0.9514	0.0026	0.046	0.901826	0.0025356	0.0956383
Binding rate constant
1e-05	0.2791	0.2927	0.4282	0.25	0.25	0.5	0.3474	0.2103	0.4423	0.263521	0.236835	0.499644	0.2734	0.2527	0.4739	0.262087	0.238199	0.499715	0.255	0.241	0.504	0.258979	0.24118	0.499842
0.0001	0.3488	0.3224	0.3288	0.25	0.25	0.5	0.5152	0.1375	0.3473	0.293912	0.209639	0.496449	0.3105	0.2335	0.456	0.287374	0.215228	0.497397	0.2828	0.2151	0.5021	0.286485	0.215999	0.497516
0.001	0.4155	0.4151	0.1694	0.25	0.25	0.5	0.7347	0.0653	0.2	0.366444	0.155752	0.477804	0.3836	0.1971	0.4193	0.340637	0.173355	0.486008	0.3729	0.1548	0.4723	0.387154	0.14272	0.470126
0.01	0.4609	0.4683	0.0708	0.25	0.25	0.5	0.9226	0.0146	0.0628	0.497336	0.0868949	0.415769	0.5292	0.123	0.3478	0.418924	0.124437	0.456639	0.5764	0.0631	0.3605	0.621997	0.0446612	0.333342
0.1	0.4765	0.4859	0.0376	0.25	0.25	0.5	0.973	0.0054	0.0216	0.626596	0.0434398	0.329965	0.7028	0.0686	0.2286	0.48388	0.0926504	0.42347	0.7905	0.0207	0.1888	0.812593	0.00971417	0.177693
1	0.5171	0.4574	0.0255	0.25	0.25	0.5	0.9856	0.0045	0.0099	0.665109	0.0340248	0.300867	0.7651	0.0572	0.1777	0.501533	0.0851532	0.413314	0.8615	0.0124	0.1261	0.857795	0.00545053	0.136754
10	0.472	0.4985	0.0295	0.25	0.25	0.5	0.9771	0.0075	0.0154	0.669549	0.0330294	0.297421	0.7828	0.0568	0.1604	0.503517	0.0843383	0.412145	0.8638	0.0147	0.1215	0.863038	0.00504124	0.131921
100	0.518	0.4558	0.0262	0.25	0.25	0.5	0.9834	0.0032	0.0134	0.669998	0.0329299	0.297072	0.7887	0.0509	0.1604	0.503717	0.0842564	0.412026	0.8625	0.0117	0.1258	0.863571	0.0050006	0.131429
1000	0.4592	0.508	0.0328	0.25	0.25	0.5	0.9841	0.007	0.0089	0.670043	0.03292	0.297037	0.7817	0.0479	0.1704	0.503737	0.0842482	0.412014	0.8707	0.0102	0.1191	0.863624	0.00499654	0.131379
10000	0.4803	0.4937	0.026	0.25	0.25	0.5	0.9837	0.0056	0.0107	0.670047	0.032919	0.297034	0.7823	0.0494	0.1683	0.503739	0.0842474	0.412013	0.8677	0.0122	0.1201	0.86363	0.00499613	0.131374
100000	0.5113	0.4628	0.0259	0.25	0.25	0.5	0.9839	0.0055	0.0106	0.670048	0.0329189	0.297033	0.7895	0.0506	0.1599	0.50374	0.0842473	0.412013	0.8786	0.0088	0.1126	0.86363	0.00499609	0.131374
1000000	0.4945	0.4782	0.0273	0.25	0.25	0.5

## Sheet: Figure 4
	Parallel		Cascade		Series Uncoupled		Series Coupled
	Discrepancy between stochastic and deterministic	Stochastic variation in assembly	Discrepancy between stochastic and deterministic	Stochastic variation in assembly	Discrepancy between stochastic and deterministic	Stochastic variation in assembly	Discrepancy between stochastic and deterministic	Stochastic variation in assembly
Translation rate constant
1e-05	0.015	0.441786	0.0440818	0.389385	0.00875008	0.443616	0.00387903	0.226548
0.0001	0.0168	0.444268	0.0379051	0.422687	0.0105998	0.446753	0.0136237	0.233687
0.001	0.037	0.507907	0.0707871	0.48014	0.0279751	0.456188	0.0180446	0.231153
0.01	0.3356	0.848392	0.26215	0.698312	0.105012	0.559083	0.017416	0.266093
0.1	0.7634	1.10184	0.600511	0.571973	0.191777	0.676974	0.0207791	0.308233
1	0.963	1.07159	0.634183	0.229911	0.552534	0.631583	0.0197087	0.378094
10	0.9862	1.04568	0.564742	0.0379473	0.551192	0.417328	0.0811232	0.422677
100	0.9966	1.02087	0.52271	0.056921	0.411201	0.241556	0.130479	0.449588
1000	0.9952	1.03219	0.518466	0.056921	0.261064	0.191695	0.213919	0.495556
10000	0.9982	1.01518	0.544946	0	0.174667	0.0948686	0.352708	0.508479
Export rate constant
1e-06	0.0374	0.467051					0.00859268	0.426507
1e-05	0.0694	0.52665	0.0429823	0.50061	0.00980634	0.463948	0.00451394	0.435152
0.0001	0.1666	0.657193	0.124964	0.592102	0.0623203	0.510872	0.00778719	0.435055
0.001	0.362	0.883222	0.395599	0.712626	0.0995119	0.588799	0.00582457	0.42524
0.01	0.6916	1.07522	0.737562	0.69735	0.140985	0.643283	0.0342408	0.446975
0.1	0.876	1.11	0.875296	0.396511	0.268662	0.691807	0.0909232	0.477306
1	0.9468	1.08168	0.631583	0.239616	0.525134	0.656301	0.0191087	0.370488
10	0.966	1.07557	0.532471	0.194959	0.668565	0.548494	0.0958935	0.247503
100	0.9716	1.06676	0.532426	0.193314	0.712523	0.51899	0.0991737	0.23027
1000	0.9716	1.07072	0.538989	0.148324	0.692907	0.537744	0.0952768	0.245867
10000	0.9678	1.06895	0.517589	0.2537	0.685507	0.548758	0.0864765	0.236429
100000	0.9696	1.06862	0.523189	0.213942	0.673707	0.564409	0.105677	0.219426
1000000	0.967	1.06916	0.526589	0.223367	0.671707	0.547583	0.0992765	0.225353
Binding rate constant
1e-05	0.1436	0.651102	0.167757	0.591458	0.0516294	0.50715	0.00831681	0.436442
0.0001	0.3424	0.869378	0.442577	0.687205	0.082795	0.556734	0.00916828	0.432887
0.001	0.6612	1.06662	0.736512	0.659233	0.133417	0.635359	0.0285078	0.443076
0.01	0.8584	1.1042	0.850528	0.399577	0.220551	0.673421	0.0911945	0.443308
0.1	0.9248	1.09235	0.692809	0.259239	0.43784	0.665325	0.0441863	0.421839
1	0.949	1.08501	0.640983	0.20039	0.527134	0.646039	0.0213087	0.364804
10	0.941	1.08773	0.615101	0.268446	0.558566	0.649214	0.0208417	0.380809
100	0.9476	1.0839	0.626804	0.219799	0.569965	0.634809	0.0133988	0.373274
1000	0.9344	1.10338	0.628114	0.232924	0.555925	0.624841	0.0245586	0.364432
10000	0.948	1.08283	0.627305	0.216305	0.557121	0.641139	0.0225487	0.36613
100000	0.9482	1.08804	0.627704	0.219044	0.571521	0.637471	0.0375477	0.345501
1000000	0.9454	1.08365

## Sheet: Figure 5
	Parallel				Cascade				Series Uncoupled				Series Coupled
	Stochastic simulations				Stochastic simulations				Stochastic simulations				Stochastic simulations
	Percentage of XX	Percentage of YY	Percentage of XY	Assembly time	Percentage of XX	Percentage of YY	Percentage of XY	Assembly time	Percentage of XX	Percentage of YY	Percentage of XY	Assembly time	Percentage of XX	Percentage of YY	Percentage of XY	Assembly time
Translation rate constant
1e-05	0.2437	0.2488	0.5075	19920.1	0.5002	0.0856	0.4142	14140.8	0.2544	0.2461	0.4995	10002.5	0.8325	0.0058	0.1617	20047.8
0.0001	0.2556	0.2528	0.4916	2034.79	0.3284	0.1752	0.4964	1163.3	0.2525	0.2528	0.4947	1017.96	0.8386	0.0066	0.1548	2008.23
0.001	0.265	0.2535	0.4815	212.571	0.3444	0.1834	0.4722	126.305	0.2556	0.2584	0.486	112.794	0.8408	0.0064	0.1528	212.672
0.01	0.3449	0.3229	0.3322	32.2942	0.5285	0.1318	0.3397	23.6001	0.3127	0.2409	0.4464	21.2655	0.8417	0.0072	0.1511	32.7199
0.1	0.453	0.4287	0.1183	10.2759	0.857	0.0414	0.1016	9.78623	0.4517	0.1645	0.3838	8.74141	0.8358	0.0103	0.1539	10.7024
1	0.4759	0.5056	0.0185	6.68191	0.9822	0.0056	0.0122	6.8787	0.7778	0.0514	0.1708	6.86469	0.8605	0.0126	0.1269	7.53837
10	0.4847	0.5084	0.0069	5.67308	0.9994	0.0001	0.0005	6.37772	0.9227	0.0147	0.0626	6.09352	0.8826	0.0175	0.0999	6.65149
100	0.4928	0.5055	0.0017	5.57499	0.9991	0.0008	0.0001	5.83034	0.9726	0.0064	0.021	5.67233	0.8868	0.0157	0.0975	6.10393
1000	0.5126	0.485	0.0024	5.38093	0.9991	0.0003	0.0006	5.90383	0.9831	0.0027	0.0142	6.215	0.869	0.0265	0.1045	6.12247
10000	0.4872	0.5119	0.0009	5.28474	1	0	0	5.76665	0.9958	0.001	0.0032	5.7844	0.8596	0.0236	0.1168	6.27419
Export rate constant
1e-06	0.2682	0.2505	0.4813	640.543									0.2465	0.2514	0.5021	725.008
1e-05	0.2663	0.2684	0.4653	209.778	0.2752	0.2428	0.482	151.851	0.2516	0.2514	0.497	151.653	0.253	0.2452	0.5018	236.329
0.0001	0.3001	0.2832	0.4167	72.775	0.3248	0.2274	0.4478	55.7436	0.2802	0.2512	0.4686	54.406	0.2596	0.2378	0.5026	82.104
0.001	0.3305	0.3505	0.319	28.0387	0.486	0.1585	0.3555	24.2457	0.3109	0.2409	0.4482	22.7753	0.2815	0.2231	0.4954	32.3488
0.01	0.4238	0.422	0.1542	13.6512	0.7234	0.0793	0.1973	12.5978	0.375	0.2075	0.4175	12.1069	0.3518	0.1743	0.4739	15.033
0.1	0.4532	0.4848	0.062	8.26144	0.9296	0.0146	0.0558	8.96558	0.5515	0.1214	0.3271	8.28547	0.5751	0.0686	0.3563	8.82051
1	0.4931	0.4803	0.0266	6.42281	0.9809	0.0073	0.0118	7.06068	0.7641	0.0594	0.1765	6.95357	0.8594	0.0134	0.1272	7.02335
10	0.4627	0.5203	0.017	5.80839	0.9877	0.0039	0.0084	6.35946	0.8608	0.0347	0.1045	6.23095	0.9468	0.0044	0.0488	6.5315
100	0.4981	0.4877	0.0142	6.31332	0.9894	0.0048	0.0058	6.31895	0.8835	0.0293	0.0872	6.3164	0.9514	0.0025	0.0461	6.66019
1000	0.486	0.4998	0.0142	6.13883	0.9927	0.0015	0.0058	6.4481	0.8737	0.0324	0.0939	6.12562	0.9485	0.0035	0.048	6.40097
10000	0.4445	0.5394	0.0161	6.17445	0.982	0.0082	0.0098	6.5394	0.87	0.0339	0.0961	6.2295	0.9446	0.003	0.0524	6.41012
100000	0.5133	0.4715	0.0152	5.78622	0.9848	0.0053	0.0099	6.36678	0.8641	0.0363	0.0996	6.43077	0.9544	0.0028	0.0428	6.55441
1000000	0.4924	0.4911	0.0165	5.91804	0.9865	0.0054	0.0081	6.63231	0.8631	0.0322	0.1047	6.29667	0.9514	0.0026	0.046	6.53718
Binding rate constant
1e-05	0.2791	0.2927	0.4282	106.389	0.3474	0.2103	0.4423	78.2359	0.2734	0.2527	0.4739	76.1594	0.255	0.241	0.504	124.85
0.0001	0.3488	0.3224	0.3288	36.9387	0.5152	0.1375	0.3473	30.077	0.3105	0.2335	0.456	29.1004	0.2828	0.2151	0.5021	41.4694
0.001	0.4155	0.4151	0.1694	16.3084	0.7347	0.0653	0.2	14.9165	0.3836	0.1971	0.4193	14.2588	0.3729	0.1548	0.4723	18.3698
0.01	0.4609	0.4683	0.0708	9.48207	0.9226	0.0146	0.0628	10.0138	0.5292	0.123	0.3478	9.21542	0.5764	0.0631	0.3605	10.8419
0.1	0.4765	0.4859	0.0376	7.53676	0.973	0.0054	0.0216	7.84107	0.7028	0.0686	0.2286	7.31251	0.7905	0.0207	0.1888	7.83747
1	0.5171	0.4574	0.0255	6.82424	0.9856	0.0045	0.0099	6.81797	0.7651	0.0572	0.1777	6.92531	0.8615	0.0124	0.1261	6.84077
10	0.472	0.4985	0.0295	6.27755	0.9771	0.0075	0.0154	6.90065	0.7828	0.0568	0.1604	6.75925	0.8638	0.0147	0.1215	7.22095
100	0.518	0.4558	0.0262	6.30537	0.9834	0.0032	0.0134	6.69642	0.7887	0.0509	0.1604	6.48473	0.8625	0.0117	0.1258	6.6872
1000	0.4592	0.508	0.0328	6.22995	0.9841	0.007	0.0089	6.83117	0.7817	0.0479	0.1704	6.53956	0.8707	0.0102	0.1191	6.678
10000	0.4803	0.4937	0.026	6.47361	0.9837	0.0056	0.0107	6.75905	0.7823	0.0494	0.1683	6.48186	0.8677	0.0122	0.1201	6.48924
100000	0.5113	0.4628	0.0259	6.16101	0.9839	0.0055	0.0106	6.84001	0.7895	0.0506	0.1599	6.44725	0.8786	0.0088	0.1126	6.92602
1000000	0.4945	0.4782	0.0273	6.51739

## Sheet: Figure 6
Parallel
Translation rate constant	Simulation count resulting in binding sites occupied by protein X
	0 X	1 X	2 X	3 X	4 X	5 X	6 X	7 X	8 X	9 X	10 X
3e-05	3	6	47	110	217	238	204	112	49	13	1		(panel A - 1000 simulations)
0.03	16	52	77	147	148	179	138	108	66	54	15		(panel B - 1000 simulations)
30	379	33	28	15	12	23	22	22	21	34	411		(panel C - 1000 simulations)

## Sheet: Figure 7
	Parallel				Cascade				Series Uncoupled				Series Coupled
	Binding sites occupied by protein X (stochastic simulation)	Standard deviation of stochastic simulation	Binding sites occupied by protein X (deterministic solution)	Discrepancy between stochastic simulations and deterministic solutions	Binding sites occupied by protein X (stochastic simulation)	Standard deviation of stochastic simulation	Binding sites occupied by protein X (deterministic solution)	Discrepancy between stochastic simulations and deterministic solutions	Binding sites occupied by protein X (stochastic simulation)	Standard deviation of stochastic simulation	Binding sites occupied by protein X (deterministic solution)	Discrepancy between stochastic simulations and deterministic solutions	Binding sites occupied by protein X (stochastic simulation)	Standard deviation of stochastic simulation	Binding sites occupied by protein X (deterministic solution)	Discrepancy between stochastic simulations and deterministic solutions
Translation rate constant
3e-06	5.126	1.59879	5	1.246	8.76	0.967678	9.98135	1.23012	5.079	1.54944	5.04081	1.19581	6.242	0.641433	6.20962	0.519917
3e-05	5.015	1.60523	5	1.249	9.137	0.874203	9.9222	0.846818	5.204	1.62554	5.25492	1.32126	6.23	0.774016	6.20653	0.618588
0.0003	4.975	1.628	5	1.283	9.17	0.846818	9.80829	0.796643	5.765	1.56198	5.82123	1.2606	6.217	1.02855	6.1838	0.831024
0.003	4.938	1.90844	5	1.54	9.017	0.979138	9.60376	0.8776	6.724	1.52899	6.70072	1.23829	6.136	1.19645	6.10541	0.933504
0.03	4.882	2.24724	5	1.804	8.976	1.18128	9.28653	0.911271	7.809	1.51806	7.63675	1.268	5.925	1.33168	5.97143	1.00888
0.3	5.107	3.06391	5	2.629	9.194	1.20431	8.91748	0.997532	8.734	1.54895	8.43036	1.30828	5.798	1.4984	5.79941	1.2017
3	5.013	4.08838	5	3.777	9.636	0.914059	8.58688	1.31254	9.413	1.24997	9.01008	1.078	5.659	1.48146	5.61607	1.20416
30	5.167	4.62786	5	4.473	9.936	0.360422	8.31503	1.64768	9.793	0.787497	9.39273	0.709819	5.637	1.64962	5.4454	1.36402
300	5.018	4.8493	5	4.792	9.988	0.160798	8.0745	1.9178	9.89	0.63867	9.63034	0.44935	5.555	1.60155	5.30231	1.3343
3000	5.137	4.93925	5	4.917	10	0	7.83423	2.16577	9.921	0.566356	9.77403	0.290958	5.602	1.5032	5.19261	1.24637
Export rate constant
5e-07	5.033	1.55946	5	1.205	5.101	1.60586	5.40626	1.33494	5.159	1.66905	5.16159	1.3513	4.933	1.5035	5.00109	1.16331
5e-06	4.939	1.74565	5	1.369	5.298	1.62825	5.92254	1.36211	5.448	1.56949	5.39072	1.27947	4.917	1.63894	5.00472	1.30612
5e-05	5.088	1.73501	5	1.37	5.998	1.66973	6.71645	1.47278	5.797	1.59555	5.80282	1.2841	4.963	1.58607	5.02224	1.2746
0.0005	5.029	1.84015	5	1.467	6.931	1.615	7.71485	1.43426	6.428	1.57252	6.39514	1.28321	5.098	1.5762	5.10363	1.2481
0.005	5.043	1.97867	5	1.559	8.012	1.36303	8.6518	1.16732	7.071	1.51194	7.05325	1.19533	5.423	1.48461	5.39911	1.21858
0.05	5.038	2.19876	5	1.768	8.896	1.13189	9.18972	0.891706	7.644	1.48164	7.53336	1.22386	5.901	1.37157	5.87198	1.08454
0.5	4.974	2.3258	5	1.878	9.015	1.09397	9.28653	0.859429	7.737	1.51057	7.63675	1.24511	6.022	1.30672	5.97143	0.999198
5	4.984	2.28117	5	1.856	8.959	1.15122	9.28897	0.91017	7.655	1.59059	7.63943	1.30725	5.969	1.2892	5.97315	0.985216
50	5.142	2.29605	5	1.872	8.94	1.14123	9.28899	0.907845	7.736	1.53437	7.63946	1.28106	5.999	1.34127	5.97317	1.04289
500	5.047	2.37124	5	1.949	8.969	1.14544	9.28899	0.908707	7.773	1.41826	7.63946	1.17862	5.995	1.33153	5.97317	1.01343
5000	4.911	2.35607	5	1.913	8.989	1.09493	9.28899	0.871643	7.674	1.50257	7.63946	1.23201	5.881	1.4003	5.97317	1.07123
50000	5.035	2.37145	5	1.909	8.976	1.07955	9.28899	0.871845	7.708	1.50822	7.63946	1.2285	6.02	1.34224	5.97317	1.05124
Binding rate constant
2e-06	5.014	1.64676	5	1.292	5.651	1.65384	6.28591	1.44479	5.629	1.53992	5.5751	1.26069	5.051	1.54156	5.01085	1.18763
2e-05	5.05	1.7145	5	1.34	6.486	1.64006	7.28978	1.4635	6.207	1.52255	6.13833	1.22181	5.063	1.53331	5.05569	1.19303
0.0002	5.03	1.96089	5	1.548	7.737	1.46759	8.43303	1.2753	6.934	1.51183	6.89433	1.22188	5.333	1.56209	5.27172	1.25839
0.002	4.926	2.39009	5	1.952	8.965	1.09534	9.28653	0.879463	7.683	1.55451	7.63675	1.28603	5.966	1.34493	5.97143	1.04051
0.02	4.933	2.66505	5	2.193	9.563	0.840257	9.63416	0.602361	8.145	1.56332	8.06606	1.2647	6.729	0.912995	6.72004	0.749472
0.2	4.882	2.82596	5	2.346	9.603	0.889602	9.69714	0.562359	8.407	1.59165	8.15418	1.35142	6.756	0.671166	6.83598	0.51744
2	4.872	2.78884	5	2.31	9.671	0.823868	9.70399	0.514305	8.241	1.69556	8.16357	1.40271	6.735	0.59563	6.84226	0.456102
20	5.095	2.77272	5	2.289	9.662	0.828104	9.70468	0.521101	8.286	1.66018	8.16451	1.37709	6.749	0.621288	6.8428	0.469793
200	4.968	2.86408	5	2.392	9.666	0.80526	9.70474	0.514697	8.27	1.66226	8.16461	1.38311	6.759	0.600765	6.84285	0.451544
2000	4.877	2.82239	5	2.369	9.657	0.810772	9.70475	0.52133	8.375	1.57746	8.16462	1.30879	6.727	0.581783	6.84286	0.451371

## Sheet: Figure S3
	Series Uncoupled
	Stochastic simulations			Deterministic solutions
	Percentage of XX	Percentage of YY	Percentage of XY	Percentage of XX	Percentage of YY	Percentage of XY
mRNA degradation rate constant
2e-07	0.801	0.0379	0.1611	0.513608	0.080279	0.406113
2e-06	0.7834	0.0459	0.1707	0.513608	0.0802791	0.406113
2e-05	0.7951	0.0397	0.1652	0.513607	0.0802795	0.406114
0.0002	0.7902	0.0443	0.1655	0.513596	0.0802838	0.40612
0.002	0.7929	0.0426	0.1645	0.513486	0.0803272	0.406187
0.02	0.799	0.0381	0.1629	0.512391	0.0807612	0.406848
0.2	0.7647	0.0539	0.1814	0.501533	0.0851532	0.413314
2	0.6133	0.1528	0.2339	0.412731	0.127848	0.459421
20	0.3389	0.2402	0.4209	0.27557	0.225675	0.498755
200	0.2607	0.2529	0.4864	0.252502	0.24751	0.499988
2000	0.2518	0.2492	0.499	0.25025	0.24975	0.5

## Sheet: Figure S4
	Parallel						Cascade						Series Uncoupled						Series Coupled
	Stochastic simulations			Deterministic solutions			Stochastic simulations			Deterministic solutions			Stochastic simulations			Deterministic solutions			Stochastic simulations			Deterministic solutions
	Percentage of XX	Percentage of YY	Percentage of XY	Percentage of XX	Percentage of YY	Percentage of XY	Percentage of XX	Percentage of YY	Percentage of XY	Percentage of XX	Percentage of YY	Percentage of XY	Percentage of XX	Percentage of YY	Percentage of XY	Percentage of XX	Percentage of YY	Percentage of XY	Percentage of XX	Percentage of YY	Percentage of XY	Percentage of XX	Percentage of YY	Percentage of XY
Promoter binding constant
1e-06	0.4924	0.4973	0.0103	0.25	0.25	0.5	0.9998	0	0.0002	0.911568	0.0020466	0.0863855	0.7546	0.0657	0.1797	0.252275	0.247736	0.49999	0.8558	0.013	0.1312	0.831792	0.00773938	0.160469
1e-05	0.4874	0.508	0.0046	0.25	0.25	0.5	0.9987	0.0009	0.0004	0.935924	0.00106069	0.0630152	0.76	0.0626	0.1774	0.269203	0.231508	0.49929	0.8551	0.0128	0.1321	0.833562	0.00756968	0.158868
0.0001	0.4879	0.5057	0.0064	0.25	0.25	0.5	0.9985	0.0005	0.001	0.972493	0.000191805	0.0273152	0.7442	0.065	0.1908	0.320296	0.188402	0.491302	0.8617	0.0146	0.1237	0.8439	0.00661937	0.14948
0.001	0.4986	0.4868	0.0146	0.25	0.25	0.5	0.9983	0.001	0.0007	0.979626	0.000104844	0.0202689	0.7659	0.0593	0.1748	0.401894	0.133992	0.464114	0.8645	0.0107	0.1248	0.854903	0.00568371	0.139413
0.01	0.5054	0.4738	0.0208	0.25	0.25	0.5	0.9939	0.0025	0.0036	0.967421	0.000269761	0.0323091	0.769	0.0597	0.1713	0.478422	0.095061	0.426517	0.8563	0.0122	0.1315	0.858563	0.00538956	0.136048
0.1	0.4922	0.4858	0.022	0.25	0.25	0.5	0.9878	0.0041	0.0081	0.869706	0.0045454	0.125748	0.7642	0.0539	0.1819	0.500396	0.0856224	0.413981	0.8671	0.0122	0.1207	0.85784	0.00544693	0.136713
1	0.4834	0.4853	0.0313	0.25	0.25	0.5	0.9797	0.0064	0.0139	0.665109	0.0340248	0.300867	0.7564	0.0601	0.1835	0.501533	0.0851532	0.413314	0.8569	0.0119	0.1312	0.857795	0.00545053	0.136754
10	0.4979	0.4768	0.0253	0.25	0.25	0.5	0.9877	0.0037	0.0086	0.54379	0.0689478	0.387263	0.7625	0.0575	0.18	0.501604	0.0851238	0.413272	0.8628	0.0123	0.1249	0.857796	0.00545044	0.136753
100	0.4956	0.4803	0.0241	0.25	0.25	0.5	0.9776	0.0078	0.0146	0.513084	0.0804865	0.40643	0.7514	0.0648	0.1838	0.501611	0.085121	0.413268	0.869	0.0104	0.1206	0.857796	0.00545042	0.136753
1000	0.4961	0.4789	0.025	0.25	0.25	0.5	0.9778	0.0065	0.0157	0.508111	0.082473	0.409416	0.7753	0.0476	0.1771	0.501612	0.0851208	0.413268	0.8586	0.0116	0.1298	0.857796	0.00545042	0.136753
10000	0.5058	0.4666	0.0276	0.25	0.25	0.5	0.9731	0.0081	0.0188	0.507431	0.0827473	0.409822	0.7671	0.0536	0.1793	0.501612	0.0851207	0.413268	0.8507	0.0115	0.1378	0.857796	0.00545042	0.136753

## Sheet: Figure S5
	Parallel			Cascade			Series Uncoupled			Series Coupled
	Fraction of binding sites occupied by protein X (stochastic simulation)	Cumulative normalized fraction of protein X in the cell exterior	Discrepancy	Fraction of binding sites occupied by protein X (stochastic simulation)	Cumulative normalized fraction of protein X in the cell exterior	Discrepancy	Fraction of binding sites occupied by protein X (stochastic simulation)	Cumulative normalized fraction of protein X in the cell exterior	Discrepancy	Fraction of binding sites occupied by protein X (stochastic simulation)	Cumulative normalized fraction of protein X in the cell exterior	Discrepancy
Translation rate constant
1e-05	0.4966	0.49769	0.0934927	0.70645	0.701335	0.0806497	0.50375	0.493749	0.093154	0.91235	0.931037	0.0412655
0.0001	0.5031	0.502713	0.0962052	0.5721	0.592269	0.0903566	0.49525	0.489513	0.0932818	0.9162	0.936873	0.0387248
0.001	0.4909	0.489773	0.100204	0.5816	0.611614	0.0879139	0.50305	0.496506	0.0934954	0.91575	0.930414	0.0412551
0.01	0.50455	0.503269	0.0889386	0.69125	0.742598	0.079951	0.52565	0.533355	0.0853277	0.91695	0.927232	0.0377929
0.1	0.50055	0.500323	0.0343553	0.8981	0.914776	0.0296518	0.64425	0.651578	0.0706994	0.9135	0.91372	0.0438263
1	0.50715	0.505346	0.00693536	0.9872	0.9883	0.00343279	0.84675	0.849566	0.0395476	0.9294	0.927216	0.0309703
10	0.50265	0.50319	0.00202796	0.9984	0.998384	0.000570565	0.95545	0.955952	0.0143278	0.9323	0.933744	0.0230604
100	0.5142	0.514218	0.000485412	0.99985	0.999765	8.53371e-05	0.9782	0.978362	0.0073579	0.93925	0.938892	0.0201621
1000	0.5052	0.504868	0.000619625	1	1	0	0.9927	0.99209	0.00221523	0.92405	0.926537	0.0224551
10000	0.4838	0.483726	0.000206177	1	1	0	0.99845	0.99844	0.00057327	0.9139	0.918082	0.0245082
Export rate constant
1e-06	0.5089	0.50366	0.183316							0.5036	0.510442	0.186402
1e-05	0.4995	0.486072	0.174191	0.50635	0.503335	0.0793621	0.50645	0.501199	0.16324	0.498	0.502584	0.174586
0.0001	0.50725	0.503834	0.140889	0.5592	0.5599	0.0800773	0.50625	0.500063	0.125207	0.50555	0.506068	0.147879
0.001	0.4816	0.478684	0.092295	0.67175	0.681472	0.0735801	0.5372	0.5435	0.0946791	0.5324	0.545589	0.115981
0.01	0.5141	0.513731	0.0485313	0.82945	0.842167	0.0465942	0.59215	0.59736	0.0768497	0.59685	0.600479	0.0917757
0.1	0.50685	0.508732	0.0193448	0.94695	0.955135	0.017232	0.7205	0.720819	0.0632202	0.7537	0.751644	0.0655974
1	0.49985	0.50148	0.00982141	0.98815	0.988628	0.00340056	0.86015	0.866133	0.040065	0.92085	0.923207	0.0324348
10	0.4909	0.491334	0.00318646	0.99375	0.993099	0.00152258	0.9206	0.922368	0.0205996	0.97345	0.974689	0.0150654
100	0.48105	0.481283	0.00380404	0.9933	0.992754	0.00122265	0.92905	0.928839	0.0189145	0.97355	0.97552	0.0146281
1000	0.5002	0.500966	0.00543999	0.9961	0.996438	0.00118906	0.9209	0.919739	0.0205661	0.97485	0.975648	0.0148322
10000	0.50095	0.501157	0.00349549	0.9909	0.990763	0.00187656	0.92885	0.929925	0.0194702	0.9754	0.976282	0.0145198
100000	0.49345	0.493805	0.00320969	0.9909	0.990925	0.00170787	0.92255	0.922825	0.0195511	0.97385	0.973744	0.0144988
1000000	0.48015	0.479725	0.00248725	0.98835	0.987423	0.00166293	0.9229	0.923783	0.0201804	0.97375	0.975818	0.0134946
Binding rate constant
1e-05	0.49365	0.495401	0.0854781	0.5672	0.571369	0.0863303	0.51325	0.513518	0.0869863	0.5103	0.509418	0.0914604
0.0001	0.50135	0.504054	0.0628941	0.6852	0.686175	0.0701351	0.53115	0.536275	0.0855989	0.53555	0.536424	0.0846788
0.001	0.50685	0.500026	0.0389305	0.8424	0.847425	0.0451697	0.5975	0.595877	0.0803995	0.6075	0.614543	0.0860146
0.01	0.519	0.517156	0.0170672	0.94955	0.950353	0.0175148	0.71375	0.712024	0.0677183	0.74935	0.757217	0.0738584
0.1	0.49505	0.495876	0.0079174	0.98055	0.980865	0.00683989	0.79535	0.795775	0.0528085	0.87735	0.877018	0.0501767
1	0.5083	0.507988	0.00629265	0.9885	0.991144	0.00404669	0.85395	0.856037	0.0375856	0.92475	0.923095	0.0325428
10	0.4732	0.472916	0.00552917	0.992	0.996411	0.00520065	0.86605	0.879206	0.037619	0.93125	0.936724	0.0281809
100	0.52005	0.516568	0.0153179	0.98695	0.997825	0.0109111	0.85435	0.890947	0.0515912	0.93145	0.948142	0.0321464
1000	0.5015	0.502791	0.0137385	0.98765	0.996801	0.00937487	0.87175	0.908324	0.052244	0.93005	0.952839	0.0346023
10000	0.4951	0.495446	0.0181193	0.993	0.997913	0.00504554	0.864	0.901181	0.0516117	0.9321	0.95322	0.0363141
100000	0.4614	0.462957	0.0186711	0.99105	0.997806	0.00702842	0.86315	0.905706	0.0569066	0.9315	0.950839	0.0372491
1000000	0.48445	0.483758	0.0157448	0.98285	0.995701	0.0129715	0.8658	0.90509	0.0563404	0.92815	0.951895	0.0367939
